# Supplementary material for: Combined Effects of Micro- and Nanoplastics at the Predicted Environmental Concentration on Functional State of Intestinal Barrier in Caenorhabditis elegans
Source: Toxics. 2023 Jul 28;11(8):653. doi: 10.3390/toxics11080653 (PMC10459583; doi:10.3390/toxics11080653)
Supplement: Supplementary file 1 [file toxics-11-00653-s001.zip]

Archive with 1 entries (1 files):
- toxics-2476879-supplementary.pdf
